# Supplementary material for: Short-Term Effects of Side-Stream Smoke on Nerve Growth Factor and Its Receptors TrKA and p75NTR in a Group of Non-Smokers
Source: Int J Environ Res Public Health. 2022 Aug 19;19(16):10317. doi: 10.3390/ijerph191610317 (PMC9408420; doi:10.3390/ijerph191610317)
Supplement: Supplementary file 1 [file ijerph-19-10317-s001.zip]

Archive with 2 entries (2 files):
- Supplementary Figures.pptx
- Supplementary Table S1.pdf
